# Supplementary material for: Individual Characteristics Associated with Active Travel in Low and High Income Groups in the UK
Source: Int J Environ Res Public Health. 2021 Oct 1;18(19):10360. doi: 10.3390/ijerph181910360 (PMC8508371; doi:10.3390/ijerph181910360)
Supplement: Supplementary file 1 [file ijerph-18-10360-s001.zip]

Archive with 1 entries (1 files):
- ijerph-1298672-supplementary.pdf
